# Supplementary material for: IQGAP1 Is a Phosphotyrosine-Regulated Scaffold for SH2-Containing Proteins
Source: Cells. 2023 Feb 2;12(3):483. doi: 10.3390/cells12030483 (PMC9913818; doi:10.3390/cells12030483)
Supplement: Supplementary file 1 [file cells-12-00483-s001.zip]

Archive with 1 entries (1 files):
- cells-1960454-supplementary.pdf
